# Supplementary material for: Tailoring the Selective Permeation Properties of Asymmetric Cellulose Acetate/Silica Hybrid Membranes and Characterisation of Water Dynamics in Hydrated Membranes by Deuterium Nuclear Magnetic Resonance
Source: Membranes (Basel). 2022 May 28;12(6):559. doi: 10.3390/membranes12060559 (PMC9229797; doi:10.3390/membranes12060559)
Supplement: Supplementary file 1 [file membranes-12-00559-s001.zip]

Archive with 1 entries (1 files):
- membranes-1722418-supplementary.pdf
